# Supplementary material for: Assembling highly repetitive Xanthomonas TALomes using Oxford Nanopore sequencing
Source: BMC Genomics. 2023 Mar 27;24:151. doi: 10.1186/s12864-023-09228-1 (PMC10045945; doi:10.1186/s12864-023-09228-1)
Supplement: Supplementary file 3 — Additional file 3. Number of ONT reads completely spanning individual TALE clusters (+ 1 kbp upstream and downstream) for each of the sequenced Xoo and Xoc strains. [file 12864_2023_9228_MOESM3_ESM.xlsx]

## Sheet: Supplementary Table D
Supplementary Table D
Number of Oxford Nanopore (ONT) reads completely spanning individual TALE clusters (+ 1 kbp upstream and downstream) for each of the sequenced Xoo and Xoc strains. TALE clusters are identified by the TALE classes at their borders (from, to) and chromosomal coordinates (chromStart, chromEnd).
strain	TALE region		#TALEs in region	chromStart	chromEnd	region length	#reads fully overlapping region + 1kb up and downstream
	from	to
PXO35	TalBJ	TalAP	7	1214778	1248407	33630	85
	TalAB	TalAG	6	2004094	2038731	34638	47
	TalAI	TalAI	1	2250789	2254114	3326	322
	TalAA	TalAR	6	2555239	2593134	37896	43
	TalBK	TalBK	1	4441048	4444374	3327	423
FXO38	TalBM	TalBM	1	543398	547315	3918	336
	TalBX	TalBA	3	1760236	1774585	14350	200
	TalDQ	TalDQ	1	1993355	1996680	3326	325
	TalAN	TalAR	5	2493766	2537236	43471	33
	TalAI	TalAA	4	2789829	2829451	39623	43
	TalJQ	TalAD	5	3718125	3740797	22673	142
Huang604	TalAE	TalAP	4	1232034	1249586	17553	120
	TalAL	TalAD	3	2206975	2222598	15624	138
	TalAN	TalAR	5	2358010	2403207	45198	31
	TalAI	TalAI	1	3010129	3013454	3326	269
	TalAG	TalAC	3	3223705	3238195	14491	186
	TalAM	TalAM	1	4532847	4536773	3927	340
BAI35	TalBU	TalBU	1	172458	176150	3693	577
	TalCD	TalBE	3	359125	373502	14378	273
	TalAV	TalAV	1	488527	492423	3897	525
	TalBO	TalBO	1	712831	716631	3801	552
	TalAT	TalCB	2	2030346	2069806	39461	34
	TalAZ	TalAZ	1	2481007	2484531	3525	419
	TalBW	TalBC	2	3002328	3010868	8541	289
	TalBI	TalBD	3	3384148	3395293	11146	274
	TalCJ	TalCC	6	3515501	3538451	22951	123
	TalCF	TalCF	1	4652488	4655469	2982	597
MAI23	TalBU	TalBU	1	148093	151785	3693	273
	TalBE	TalBF	3	337324	350386	13063	145
	TalAV	TalCR	2	457110	464017	6908	214
	TalBO	TalBO	1	773388	777188	3801	238
	TalAT	TabCB	2	1960917	2005941	45025	18
	TalCI	TalCI	1	2415738	2419835	4098	189
	TalBW	TalBC	2	2935639	2944281	8643	159
	TalBI	TalAX	3	3300936	3312082	11147	145
	TalCJ	TalCC	6	3431793	3454943	23151	83
	TalCF	TalCF	1	4535264	4538245	2982	248
